# Supplementary material for: Disruption of Glutamate Homeostasis in the Brain of Rat Offspring Induced by Prenatal and Early Postnatal Exposure to Maternal High-Sugar Diet
Source: Nutrients. 2022 May 24;14(11):2184. doi: 10.3390/nu14112184 (PMC9182612; doi:10.3390/nu14112184)
Supplement: Supplementary file 1 [file nutrients-14-02184-s001.zip]

Archive with 1 entries (1 files):
- nutrients-1684535-supplementary.pdf
